# Supplementary material for: MLcps: machine learning cumulative performance score for classification problems
Source: Gigascience. 2023 Dec 13;12:giad108. doi: 10.1093/gigascience/giad108 (PMC10716825; doi:10.1093/gigascience/giad108)
Supplement: giad108_Supplemental_Files [file giad108_supplemental_files.zip]

Archive with 2 entries (2 files):
- figure_supp.pptx
- suppl.docx
